# Supplementary material for: Removal of Cd2+ from Water by Use of Super-Macroporous Cryogels and Comparison to Commercial Adsorbents
Source: Polymers (Basel). 2020 Oct 19;12(10):2405. doi: 10.3390/polym12102405 (PMC7650616; doi:10.3390/polym12102405)
Supplement: Supplementary file 1 [file polymers-12-02405-s001.zip]

Archive with 1 entries (1 files):
- polymers-957901-supplementary.docx
